# Supplementary material for: Oxygen Vacancy and Interface Effect Adjusted Hollow Dodecahedrons for Efficient Oxygen Evolution Reaction
Source: Molecules. 2023 Jul 25;28(15):5620. doi: 10.3390/molecules28155620 (PMC10419998; doi:10.3390/molecules28155620)
Supplement: Supplementary file 1 [file molecules-28-05620-s001.zip]

Archive with 1 entries (1 files):
- molecules-2499211-supplementary.pdf
